# Supplementary material for: Phytosynthesis of Silver Nanoparticles Using Mansoa alliacea (Lam.) A.H. Gentry (Bignoniaceae) Leaf Extract: Characterization and Their Biological Activities
Source: Pharmaceutics. 2024 Sep 25;16(10):1247. doi: 10.3390/pharmaceutics16101247 (PMC11510252; doi:10.3390/pharmaceutics16101247)
Supplement: Supplementary file 1 [file pharmaceutics-16-01247-s001.zip]

Archive with 1 entries (1 files):
- pharmaceutics-3182201-supplementary.pdf
